# Supplementary material for: Sex-Based Disparities in Treatment and Healthcare Utilization in Patients with Ulcerative Colitis: A Systematic Review and Meta-Analysis
Source: J Clin Med. 2024 Dec 11;13(24):7534. doi: 10.3390/jcm13247534 (PMC11728175; doi:10.3390/jcm13247534)
Supplement: Supplementary file 1 [file jcm-13-07534-s001.zip]

Archive with 1 entries (1 files):
- jcm-3331774-supplementary.pdf
